# Supplementary material for: Engineering Enhanced Antimicrobial Properties in α-Conotoxin RgIA through D-Type Amino Acid Substitution and Incorporation of Lysine and Leucine Residues
Source: Molecules. 2024 Mar 6;29(5):1181. doi: 10.3390/molecules29051181 (PMC10935098; doi:10.3390/molecules29051181)
Supplement: Supplementary file 1 [file molecules-29-01181-s001.zip]

Archive with 1 entries (1 files):
- molecules-2852514-supplementary.pdf
